# Supplementary material for: Transcriptional networks specifying homeostatic and inflammatory programs of gene expression in human aortic endothelial cells
Source: eLife. 2017 Jun 6;6:e22536. doi: 10.7554/eLife.22536 (PMC5461113; doi:10.7554/eLife.22536)
Supplement: Figure 5—source data 1. — DOI: http://dx.doi.org/10.7554/eLife.22536.018 [file elife-22536-fig5-data1.xlsx]

## Sheet: oxPAPC de novo
Figure 5 - source data 1 - oxPAPC Tab - Top 50 motif enrichments in 100bp sequences defined by promoter-distal (≥3kb) loci gaining ATAC-seq and H3K27ac upon 40 µg/ml oxPAPC 4 hr. exposure. N = 839 background are GC-matched 46,818 sequences.
Rank	Motif	Name	P-value	log P-pvalue	q-value (Benjamini)	# Target Sequences with Motif	% of Targets Sequences with Motif	# Background Sequences with Motif	% of Background Sequences with Motif
1		Fra1(bZIP)/BT549-Fra1-ChIP-Seq(GSE46166)/Homer	1e-265	-610.6	0	344	0.41	1619.9	0.0346
2		Fra2(bZIP)/Striatum-Fra2-ChIP-Seq(GSE43429)/Homer	1e-262	-603.3	0	322	0.3838	1344.5	0.0287
3		Atf3(bZIP)/GBM-ATF3-ChIP-Seq(GSE33912)/Homer	1e-259	-597.8	0	364	0.4338	2001.5	0.0427
4		AP-1(bZIP)/ThioMac-PU.1-ChIP-Seq(GSE21512)/Homer	1e-254	-586.1	0	376	0.4482	2280.4	0.0487
5		BATF(bZIP)/Th17-BATF-ChIP-Seq(GSE39756)/Homer	1e-253	-583.4	0	355	0.4231	1936.5	0.0413
6		Fosl2(bZIP)/3T3L1-Fosl2-ChIP-Seq(GSE56872)/Homer	1e-219	-506	0	249	0.2968	837.5	0.0179
7		Jun-AP1(bZIP)/K562-cJun-ChIP-Seq(GSE31477)/Homer	1e-179	-413.5	0	197	0.2348	598.5	0.0128
8		Bach2(bZIP)/OCILy7-Bach2-ChIP-Seq(GSE44420)/Homer	1e-126	-292.4	0	142	0.1692	436.9	0.0093
9		NF-E2(bZIP)/K562-NFE2-ChIP-Seq(GSE31477)/Homer	1e-114	-264	0	93	0.1108	125.1	0.0027
10		Bach1(bZIP)/K562-Bach1-ChIP-Seq(GSE31477)/Homer	1e-108	-249.5	0	91	0.1085	135.9	0.0029
11		Nrf2(bZIP)/Lymphoblast-Nrf2-ChIP-Seq(GSE37589)/Homer	1e-106	-244.3	0	85	0.1013	110.8	0.0024
12		MafK(bZIP)/C2C12-MafK-ChIP-Seq(GSE36030)/Homer	1e-66	-152.4	0	94	0.112	451.8	0.0096
13		ERG(ETS)/VCaP-ERG-ChIP-Seq(GSE14097)/Homer	1e-43	-101	0	196	0.2336	3609.4	0.0771
14		ETS1(ETS)/Jurkat-ETS1-ChIP-Seq(GSE17954)/Homer	1e-36	-83.18	0	137	0.1633	2182.9	0.0466
15		Fli1(ETS)/CD8-FLI-ChIP-Seq(GSE20898)/Homer	1e-34	-78.4	0	131	0.1561	2107.1	0.045
16		Etv2(ETS)/ES-ER71-ChIP-Seq(GSE59402)/Homer(0.967)	1e-33	-77.15	0	123	0.1466	1900.5	0.0406
17		MafA(bZIP)/Islet-MafA-ChIP-Seq(GSE30298)/Homer	1e-32	-75.89	0	119	0.1418	1811.5	0.0387
18		MafB(bZIP)/BMM-Mafb-ChIP-Seq(GSE75722)/Homer	1e-29	-67.09	0	83	0.0989	1009.5	0.0216
19		ETV1(ETS)/GIST48-ETV1-ChIP-Seq(GSE22441)/Homer	1e-26	-61.36	0	141	0.1681	2856.5	0.061
20		EHF(ETS)/LoVo-EHF-ChIP-Seq(GSE49402)/Homer	1e-24	-56.22	0	142	0.1692	3050.9	0.0651
21		EWS:ERG-fusion(ETS)/CADO_ES1-EWS:ERG-ChIP-Seq(SRA014231)/Homer	1e-24	-55.26	0	105	0.1251	1853.6	0.0396
22		GABPA(ETS)/Jurkat-GABPa-ChIP-Seq(GSE17954)/Homer	1e-20	-46.85	0	93	0.1108	1692.8	0.0361
23		ELF3(ETS)/PDAC-ELF3-ChIP-Seq(GSE64557)/Homer	1e-17	-39.92	0	88	0.1049	1721.9	0.0368
24		EWS:FLI1-fusion(ETS)/SK_N_MC-EWS:FLI1-ChIP-Seq(SRA014231)/Homer	1e-16	-37.4	0	68	0.081	1161.9	0.0248
25		PU.1(ETS)/ThioMac-PU.1-ChIP-Seq(GSE21512)/Homer	1e-13	-31.32	0	63	0.0751	1161.8	0.0248
26		ELF5(ETS)/T47D-ELF5-ChIP-Seq(GSE30407)/Homer	1e-13	-30.17	0	78	0.093	1689.4	0.0361
27		Ets1-distal(ETS)/CD4+-PolII-ChIP-Seq(Barski_et_al.)/Homer	1e-12	-28.98	0	42	0.0501	602.1	0.0129
28		Atf2(bZIP)/3T3L1-Atf2-ChIP-Seq(GSE56872)/Homer	1e-11	-27.17	0	52	0.062	930	0.0199
29		SPDEF(ETS)/VCaP-SPDEF-ChIP-Seq(SRA014231)/Homer	1e-11	-26.23	0	88	0.1049	2199	0.0469
30		Sox2(HMG)/mES-Sox2-ChIP-Seq(GSE11431)/Homer	1e-11	-25.73	0	77	0.0918	1814.8	0.0387
31		TEAD(TEA)/Fibroblast-PU.1-ChIP-Seq(Unpublished)/Homer	1e-11	-25.72	0	79	0.0942	1887.4	0.0403
32		Atf7(bZIP)/3T3L1-Atf7-ChIP-Seq(GSE56872)/Homer	1e-10	-25.22	0	66	0.0787	1444.3	0.0308
33		NFAT:AP1(RHD,bZIP)/Jurkat-NFATC1-ChIP-Seq(Jolma_et_al.)/Homer	1e-10	-25.08	0	32	0.0381	412.9	0.0088
34		TEAD4(TEA)/Tropoblast-Tead4-ChIP-Seq(GSE37350)/Homer	1e-10	-24.18	0	86	0.1025	2212.9	0.0472
35		Elk1(ETS)/Hela-Elk1-ChIP-Seq(GSE31477)/Homer	1e-09	-22.82	0	42	0.0501	735.9	0.0157
36		Atf1(bZIP)/K562-ATF1-ChIP-Seq(GSE31477)/Homer	1e-09	-22.5	0	76	0.0906	1909.8	0.0408
37		Chop(bZIP)/MEF-Chop-ChIP-Seq(GSE35681)/Homer	1e-09	-22.29	0	41	0.0489	718.1	0.0153
38		Elk4(ETS)/Hela-Elk4-ChIP-Seq(GSE31477)/Homer	1e-09	-21.48	0	38	0.0453	648.7	0.0138
39		c-Jun-CRE(bZIP)/K562-cJun-ChIP-Seq(GSE31477)/Homer	1e-09	-21.05	0	50	0.0596	1039.9	0.0222
40		JunD(bZIP)/K562-JunD-ChIP-Seq/Homer	1e-08	-20.37	0	18	0.0215	159.1	0.0034
41		Atf4(bZIP)/MEF-Atf4-ChIP-Seq(GSE35681)/Homer	1e-08	-20.09	0	43	0.0513	839.4	0.0179
42		Sox3(HMG)/NPC-Sox3-ChIP-Seq(GSE33059)/Homer	1e-08	-18.61	0	130	0.1549	4361.2	0.0931
43		MafF(bZIP)/HepG2-MafF-ChIP-Seq(GSE31477)/Homer	1e-08	-18.44	0	43	0.0513	889.1	0.019
44		Sox15(HMG)/CPA-Sox15-ChIP-Seq(GSE62909)/Homer	1e-07	-18.26	0	87	0.1037	2550.5	0.0545
45		KLF6(Zf)/PDAC-KLF6-ChIP-Seq(GSE64557)/Homer	1e-07	-16.87	0	51	0.0608	1224	0.0261
46		ELF1(ETS)/Jurkat-ELF1-ChIP-Seq(SRA014231)/Homer	1e-07	-16.3	0	36	0.0429	725.4	0.0155
47		NFkB-p65-Rel(RHD)/ThioMac-LPS-Expression(GSE23622)/Homer	1e-06	-15.57	0	12	0.0143	92.2	0.002
48		Sox6(HMG)/Myotubes-Sox6-ChIP-Seq(GSE32627)/Homer	1e-06	-14.29	0	110	0.1311	3807.5	0.0813
49		KLF5(Zf)/LoVo-KLF5-ChIP-Seq(GSE49402)/Homer	1e-06	-13.9	0	58	0.0691	1625.7	0.0347
50		Gata1(Zf)/K562-GATA1-ChIP-Seq(GSE18829)/Homer	1e-05	-13.81	0	51	0.0608	1357.9	0.029

## Sheet: TNFa de novo
Figure 5 - source data 1 - TNFa Tab - Top 50 motif enrichments in 100bp sequences defined by promoter-distal (≥3kb) loci gaining ATAC-seq and H3K27ac upon 2ng/ml TNFa 4 hr. exposure. N = 266, background are GC-matched 47,608 sequences.
Rank	Motif	Name	P-value	log P-pvalue	q-value (Benjamini)	# Target Sequences with Motif	% of Targets Sequences with Motif	# Background Sequences with Motif	% of Background Sequences with Motif
1		NFkB-p65(RHD)/GM12787-p65-ChIP-Seq(GSE19485)/Homer	1e-83	-192.8	0	107	0.4023	1590.1	0.0334
2		NFkB-p65-Rel(RHD)/ThioMac-LPS-Expression(GSE23622)/Homer	1e-77	-178.7	0	56	0.2105	181.7	0.0038
3		Atf3(bZIP)/GBM-ATF3-ChIP-Seq(GSE33912)/Homer	1e-40	-93.7	0	71	0.2669	1659.9	0.0349
4		Fra1(bZIP)/BT549-Fra1-ChIP-Seq(GSE46166)/Homer	1e-40	-93.69	0	65	0.2444	1317.4	0.0277
5		Fra2(bZIP)/Striatum-Fra2-ChIP-Seq(GSE43429)/Homer	1e-40	-93.43	0	61	0.2293	1115	0.0234
6		BATF(bZIP)/Th17-BATF-ChIP-Seq(GSE39756)/Homer	1e-38	-89.74	0	69	0.2594	1642.3	0.0345
7		AP-1(bZIP)/ThioMac-PU.1-ChIP-Seq(GSE21512)/Homer	1e-36	-84.78	0	71	0.2669	1909.5	0.0401
8		Jun-AP1(bZIP)/K562-cJun-ChIP-Seq(GSE31477)/Homer	1e-29	-68.4	0	38	0.1429	509.7	0.0107
9		Fosl2(bZIP)/3T3L1-Fosl2-ChIP-Seq(GSE56872)/Homer	1e-28	-66.1	0	42	0.1579	719.3	0.0151
10		NFkB-p50,p52(RHD)/Monocyte-p50-ChIP-Chip(Schreiber_et_al.)/Homer	1e-28	-64.8	0	29	0.109	246.7	0.0052
11		Bach2(bZIP)/OCILy7-Bach2-ChIP-Seq(GSE44420)/Homer	1e-13	-31.22	0	21	0.0789	401.9	0.0084
12		NF-E2(bZIP)/K562-NFE2-ChIP-Seq(GSE31477)/Homer	1e-09	-22.69	0	10	0.0376	89.6	0.0019
13		MafK(bZIP)/C2C12-MafK-ChIP-Seq(GSE36030)/Homer	1e-08	-19.27	0	15	0.0564	369	0.0078
14		Nrf2(bZIP)/Lymphoblast-Nrf2-ChIP-Seq(GSE37589)/Homer	1e-07	-18.34	0	8	0.0301	72.5	0.0015
15		IRF1(IRF)/PBMC-IRF1-ChIP-Seq(GSE43036)/Homer	1e-07	-16.5	0	14	0.0526	392.5	0.0082
16		Ets1-distal(ETS)/CD4+-PolII-ChIP-Seq(Barski_et_al.)/Homer	1e-06	-16	0	18	0.0677	695.4	0.0146
17		CEBP(bZIP)/ThioMac-CEBPb-ChIP-Seq(GSE21512)/Homer	1e-06	-15.93	0	31	0.1165	1896.1	0.0398
18		EWS:ERG-fusion(ETS)/CADO_ES1-EWS:ERG-ChIP-Seq(SRA014231)/Homer	1e-06	-14.87	0	33	0.1241	2208.6	0.0464
19		ETS1(ETS)/Jurkat-ETS1-ChIP-Seq(GSE17954)/Homer	1e-06	-14.53	0	35	0.1316	2466.4	0.0518
20		IRF3(IRF)/BMDM-Irf3-ChIP-Seq(GSE67343)/Homer	1e-06	-14.28	0	19	0.0714	868.9	0.0183
21		ERG(ETS)/VCaP-ERG-ChIP-Seq(GSE14097)/Homer	1e-06	-14.05	0	49	0.1842	4216.7	0.0886
22		Etv2(ETS)/ES-ER71-ChIP-Seq(GSE59402)/Homer(0.967)	1e-05	-13.25	0	33	0.1241	2379.6	0.05
23		IRF2(IRF)/Erythroblas-IRF2-ChIP-Seq(GSE36985)/Homer	1e-05	-12.74	0	10	0.0376	262.7	0.0055
24		ETV1(ETS)/GIST48-ETV1-ChIP-Seq(GSE22441)/Homer	1e-05	-11.8	0.0001	39	0.1466	3280.3	0.0689
25		Bach1(bZIP)/K562-Bach1-ChIP-Seq(GSE31477)/Homer	0.0001	-11.3	0.0002	6	0.0226	88.7	0.0019
26		GABPA(ETS)/Jurkat-GABPa-ChIP-Seq(GSE17954)/Homer	0.0001	-11.09	0.0002	27	0.1015	1938.6	0.0407
27		Fli1(ETS)/CD8-FLI-ChIP-Seq(GSE20898)/Homer	0.0001	-10.66	0.0003	31	0.1165	2457.6	0.0516
28		TEAD(TEA)/Fibroblast-PU.1-ChIP-Seq(Unpublished)/Homer	0.0001	-9.675	0.0008	28	0.1053	2226.3	0.0468
29		Pitx1(Homeobox)/Chicken-Pitx1-ChIP-Seq(GSE38910)/Homer	0.0001	-9.405	0.001	112	0.4211	14740.8	0.3097
30		MITF(bHLH)/MastCells-MITF-ChIP-Seq(GSE48085)/Homer	0.001	-9.086	0.0013	25	0.094	1945.2	0.0409
31		Rbpj1(?)/Panc1-Rbpj1-ChIP-Seq(GSE47459)/Homer	0.001	-8.398	0.0025	44	0.1654	4530.3	0.0952
32		Atf4(bZIP)/MEF-Atf4-ChIP-Seq(GSE35681)/Homer	0.001	-8.125	0.0032	12	0.0451	637.6	0.0134
33		EWS:FLI1-fusion(ETS)/SK_N_MC-EWS:FLI1-ChIP-Seq(SRA014231)/Homer	0.001	-7.859	0.0041	18	0.0677	1284.3	0.027
34		Ascl1(bHLH)/NeuralTubes-Ascl1-ChIP-Seq(GSE55840)/Homer	0.001	-7.72	0.0045	30	0.1128	2768.5	0.0582
35		EHF(ETS)/LoVo-EHF-ChIP-Seq(GSE49402)/Homer	0.001	-7.608	0.0049	36	0.1353	3589	0.0754
36		Elk4(ETS)/Hela-Elk4-ChIP-Seq(GSE31477)/Homer	0.001	-7.122	0.0078	13	0.0489	817.1	0.0172
37		Gata1(Zf)/K562-GATA1-ChIP-Seq(GSE18829)/Homer	0.001	-7.097	0.0078	16	0.0602	1144.1	0.024
38		MafB(bZIP)/BMM-Mafb-ChIP-Seq(GSE75722)/Homer	0.01	-6.693	0.0114	12	0.0451	752.6	0.0158
39		Elk1(ETS)/Hela-Elk1-ChIP-Seq(GSE31477)/Homer	0.01	-6.604	0.0121	13	0.0489	866.5	0.0182
40		SpiB(ETS)/OCILY3-SPIB-ChIP-Seq(GSE56857)/Homer	0.01	-6.573	0.0122	11	0.0414	660.2	0.0139
41		Gata4(Zf)/Heart-Gata4-ChIP-Seq(GSE35151)/Homer	0.01	-6.516	0.0126	24	0.0902	2194.2	0.0461
42		bZIP:IRF(bZIP,IRF)/Th17-BatF-ChIP-Seq(GSE39756)/Homer	0.01	-6.128	0.0177	15	0.0564	1142.4	0.024
43		Stat3(Stat)/mES-Stat3-ChIP-Seq(GSE11431)/Homer	0.01	-6.128	0.0177	15	0.0564	1142.5	0.024
44		ELF5(ETS)/T47D-ELF5-ChIP-Seq(GSE30407)/Homer	0.01	-6.01	0.0194	22	0.0827	2021.2	0.0425
45		PU.1(ETS)/ThioMac-PU.1-ChIP-Seq(GSE21512)/Homer	0.01	-5.884	0.0215	17	0.0639	1412.3	0.0297
46		TEAD4(TEA)/Tropoblast-Tead4-ChIP-Seq(GSE37350)/Homer	0.01	-5.596	0.0281	25	0.094	2493.7	0.0524
47		EBF1(EBF)/Near-E2A-ChIP-Seq(GSE21512)/Homer	0.01	-5.353	0.0351	24	0.0902	2406.4	0.0506
48		ELF3(ETS)/PDAC-ELF3-ChIP-Seq(GSE64557)/Homer	0.01	-5.342	0.0351	21	0.0789	2007.9	0.0422
49		NFAT(RHD)/Jurkat-NFATC1-ChIP-Seq(Jolma_et_al.)/Homer	0.01	-5.293	0.0357	27	0.1015	2830.6	0.0595
50		Tcf21(bHLH)/ArterySmoothMuscle-Tcf21-ChIP-Seq(GSE61369)/Homer	0.01	-5.287	0.0357	18	0.0677	1627	0.0342

## Sheet: IL1b de novo
Figure 5 - source data 1 - IL1b Tab -Top 50 motif enrichments in 100bp sequences defined by promoter-distal (≥3kb) loci gaining ATAC-seq and H3K27ac upon 10ng/ml IL1b 4 hr. exposure. N = 3,199 background are GC-matched 45,671 sequences.
Rank	Motif	Name	P-value	log P-pvalue	q-value (Benjamini)	# Target Sequences with Motif	% of Targets Sequences with Motif	# Background Sequences with Motif	% of Background Sequences with Motif
1		BATF(bZIP)/Th17-BATF-ChIP-Seq(GSE39756)/Homer	1e-517	-1191	0	902	0.282	1629.5	0.0357
2		Atf3(bZIP)/GBM-ATF3-ChIP-Seq(GSE33912)/Homer	1e-516	-1190	0	906	0.2832	1651.6	0.0362
3		Fra1(bZIP)/BT549-Fra1-ChIP-Seq(GSE46166)/Homer	1e-500	-1152	0	818	0.2557	1323.6	0.029
4		AP-1(bZIP)/ThioMac-PU.1-ChIP-Seq(GSE21512)/Homer	1e-486	-1121	0	925	0.2892	1892.7	0.0414
5		Fra2(bZIP)/Striatum-Fra2-ChIP-Seq(GSE43429)/Homer	1e-449	-1036	0	724	0.2263	1126.7	0.0247
6		Fosl2(bZIP)/3T3L1-Fosl2-ChIP-Seq(GSE56872)/Homer	1e-338	-778.9	0	522	0.1632	736.7	0.0161
7		Jun-AP1(bZIP)/K562-cJun-ChIP-Seq(GSE31477)/Homer	1e-271	-624.3	0	401	0.1254	519	0.0114
8		ERG(ETS)/VCaP-ERG-ChIP-Seq(GSE14097)/Homer	1e-155	-358.7	0	759	0.2373	3740.9	0.0819
9		Etv2(ETS)/ES-ER71-ChIP-Seq(GSE59402)/Homer(0.967)	1e-128	-296.9	0	506	0.1582	2072.3	0.0454
10		EWS:ERG-fusion(ETS)/CADO_ES1-EWS:ERG-ChIP-Seq(SRA014231)/Homer	1e-125	-289.5	0	466	0.1457	1815	0.0397
11		Bach2(bZIP)/OCILy7-Bach2-ChIP-Seq(GSE44420)/Homer	1e-124	-287.1	0	232	0.0725	420	0.0092
12		ETS1(ETS)/Jurkat-ETS1-ChIP-Seq(GSE17954)/Homer	1e-123	-284.4	0	516	0.1613	2219.8	0.0486
13		Fli1(ETS)/CD8-FLI-ChIP-Seq(GSE20898)/Homer	1e-118	-271.8	0	511	0.1597	2256	0.0494
14		ETV1(ETS)/GIST48-ETV1-ChIP-Seq(GSE22441)/Homer	1e-113	-262.3	0	592	0.1851	2986.1	0.0654
15		EHF(ETS)/LoVo-EHF-ChIP-Seq(GSE49402)/Homer	1e-82	-189.2	0	533	0.1666	3049.4	0.0668
16		GABPA(ETS)/Jurkat-GABPa-ChIP-Seq(GSE17954)/Homer	1e-75	-173.5	0	382	0.1194	1858.8	0.0407
17		ELF3(ETS)/PDAC-ELF3-ChIP-Seq(GSE64557)/Homer	1e-66	-152.5	0	347	0.1085	1720.1	0.0377
18		Ets1-distal(ETS)/CD4+-PolII-ChIP-Seq(Barski_et_al.)/Homer	1e-61	-142.6	0	191	0.0597	618.2	0.0135
19		EWS:FLI1-fusion(ETS)/SK_N_MC-EWS:FLI1-ChIP-Seq(SRA014231)/Homer	1e-57	-133.2	0	272	0.085	1247.2	0.0273
20		PU.1(ETS)/ThioMac-PU.1-ChIP-Seq(GSE21512)/Homer	1e-50	-116.6	0	232	0.0725	1042.9	0.0228
21		Elk1(ETS)/Hela-Elk1-ChIP-Seq(GSE31477)/Homer	1e-48	-112.7	0	205	0.0641	861.1	0.0189
22		ELF5(ETS)/T47D-ELF5-ChIP-Seq(GSE30407)/Homer	1e-48	-112.1	0	306	0.0957	1690.8	0.037
23		NFkB-p65(RHD)/GM12787-p65-ChIP-Seq(GSE19485)/Homer	1e-46	-106.3	0	207	0.0647	915.1	0.02
24		Elk4(ETS)/Hela-Elk4-ChIP-Seq(GSE31477)/Homer	1e-44	-101.4	0	192	0.06	831.6	0.0182
25		SPDEF(ETS)/VCaP-SPDEF-ChIP-Seq(SRA014231)/Homer	1e-41	-94.98	0	349	0.1091	2255.3	0.0494
26		CEBP(bZIP)/ThioMac-CEBPb-ChIP-Seq(GSE21512)/Homer	1e-40	-94.02	0	307	0.096	1868.3	0.0409
27		MafK(bZIP)/C2C12-MafK-ChIP-Seq(GSE36030)/Homer	1e-39	-90.42	0	134	0.0419	476.4	0.0104
28		NFkB-p65-Rel(RHD)/ThioMac-LPS-Expression(GSE23622)/Homer	1e-37	-85.21	0	62	0.0194	97.7	0.0021
29		ELF1(ETS)/Jurkat-ELF1-ChIP-Seq(SRA014231)/Homer	1e-36	-84.98	0	180	0.0563	844.1	0.0185
30		Bach1(bZIP)/K562-Bach1-ChIP-Seq(GSE31477)/Homer	1e-33	-77.57	0	60	0.0188	103.5	0.0023
31		NF-E2(bZIP)/K562-NFE2-ChIP-Seq(GSE31477)/Homer	1e-33	-77.31	0	62	0.0194	112.6	0.0025
32		Atf2(bZIP)/3T3L1-Atf2-ChIP-Seq(GSE56872)/Homer	1e-28	-65.58	0	172	0.0538	925.5	0.0203
33		Atf7(bZIP)/3T3L1-Atf7-ChIP-Seq(GSE56872)/Homer	1e-26	-61.88	0	226	0.0706	1450.8	0.0318
34		ETS(ETS)/Promoter/Homer	1e-26	-61.62	0	120	0.0375	532.6	0.0117
35		Nrf2(bZIP)/Lymphoblast-Nrf2-ChIP-Seq(GSE37589)/Homer	1e-26	-60.79	0	49	0.0153	90.4	0.002
36		Atf1(bZIP)/K562-ATF1-ChIP-Seq(GSE31477)/Homer	1e-24	-57.31	0	268	0.0838	1919.5	0.042
37		c-Jun-CRE(bZIP)/K562-cJun-ChIP-Seq(GSE31477)/Homer	1e-24	-57.01	0	169	0.0528	975.7	0.0214
38		PU.1-IRF(ETS:IRF)/Bcell-PU.1-ChIP-Seq(GSE21512)/Homer	1e-23	-53.09	0	374	0.1169	3112	0.0681
39		JunD(bZIP)/K562-JunD-ChIP-Seq/Homer	1e-21	-50.34	0	61	0.0191	182.7	0.004
40		CEBP:AP1(bZIP)/ThioMac-CEBPb-ChIP-Seq(GSE21512)/Homer	1e-21	-50.22	0	249	0.0778	1825.4	0.04
41		SpiB(ETS)/OCILY3-SPIB-ChIP-Seq(GSE56857)/Homer	1e-19	-45.29	0	100	0.0313	486	0.0106
42		Atf4(bZIP)/MEF-Atf4-ChIP-Seq(GSE35681)/Homer	1e-19	-44.85	0	126	0.0394	708.8	0.0155
43		MafB(bZIP)/BMM-Mafb-ChIP-Seq(GSE75722)/Homer	1e-18	-41.77	0	144	0.045	901.8	0.0197
44		CTCF(Zf)/CD4+-CTCF-ChIP-Seq(Barski_et_al.)/Homer	1e-14	-34.29	0	42	0.0131	129.8	0.0028
45		MafA(bZIP)/Islet-MafA-ChIP-Seq(GSE30298)/Homer	1e-14	-32.86	0	217	0.0678	1766.9	0.0387
46		Rbpj1(?)/Panc1-Rbpj1-ChIP-Seq(GSE47459)/Homer	1e-14	-32.42	0	357	0.1116	3360.2	0.0736
47		Gata4(Zf)/Heart-Gata4-ChIP-Seq(GSE35151)/Homer	1e-14	-32.28	0	260	0.0813	2250.3	0.0493
48		NF1(CTF)/LNCAP-NF1-ChIP-Seq(Unpublished)/Homer	1e-13	-31.88	0	112	0.035	711.1	0.0156
49		Chop(bZIP)/MEF-Chop-ChIP-Seq(GSE35681)/Homer	1e-13	-31.72	0	98	0.0306	585	0.0128
50		Gata1(Zf)/K562-GATA1-ChIP-Seq(GSE18829)/Homer	1e-13	-30.93	0	162	0.0506	1217.6	0.0267
