# Supplementary material for: Transcriptional networks specifying homeostatic and inflammatory programs of gene expression in human aortic endothelial cells
Source: eLife. 2017 Jun 6;6:e22536. doi: 10.7554/eLife.22536 (PMC5461113; doi:10.7554/eLife.22536)
Supplement: Supplementary file 1. — The GEO accession number and cell or tissue type is listed for each dataset in the analysis. DOI: http://dx.doi.org/10.7554/eLife.22536.026 [file elife-22536-supp1.xlsx]

## Sheet: Sheet1
Supplementary File 1 - Public H3K27ac ChIP-seq datasets used to define endothelial-specific enhancer-like regions. The GEO accession number and cell or tissue type is listed for each dataset in the analysis.
GEO Accession Number	Cell or Tissue Type
GSM906392	Aorta
GSM1112792	Bone_Marrow_Derived_Mesenchymal_Stem_Cell_Cultured_Cells
GSM1127064	Breast_Fibroblast_Primary_Cells
GSM1102782	CD14_Primary_Cells
GSM1027287	CD19_Primary_Cells
GSM1058764	CD3_Primary_Cells
GSM997233	CD4+_CD25+_CD127-_Treg_Primary_Cells
GSM773004	CD4+_CD25-_CD45RA+_Naive_Primary_Cells
GSM772859	CD4+_CD25-_CD45RO+_Memory_Primary_Cells
GSM772987	CD4+_CD25-_IL17+_PMA-Ionomcyin_stimulated_Th17_Primary_Cells
GSM916026	CD4+_CD25int_CD127+_Tmem_Primary_Cells
GSM997239	CD4+_CD25-_Th_Primary_Cells
GSM772963	CD4_Memory_Primary_Cells
GSM772835	CD4_Naive_Primary_Cells
GSM1027288	CD56_Primary_Cells
GSM772880	CD8_Memory_Primary_Cells
GSM772949	CD8_Naive_Primary_Cells
GSM1102781	CD8_Primary_Cells
GSM1112786	Chondrocytes_from_Bone_Marrow_Derived_Mesenchymal_Stem_Cell_Cultured_Cells
GSM772908	Duodenum_Smooth_Muscle
GSM733771	GM12878
GSM753425	H1_BMP4_Derived_Mesendoderm_Cultured_Cells
GSM753427	H1_BMP4_Derived_Trophoblast_Cultured_Cells
GSM767341	H1_Derived_Mesenchymal_Stem_Cells
GSM753429	H1_Derived_Neuronal_Progenitor_Cultured_Cells
GSM466732	H1
GSM733718	H1HESC
GSM605307	H9
GSM733684	HELAS
GSM733743	HEPG2
GSM1112830	hESC_Derived_CD184+_Endoderm_Cultured_Cells
GSM1112824	hESC_Derived_CD56+_Ectoderm_Cultured_Cells
GSM1112825	hESC_Derived_CD56+_Mesoderm_Cultured_Cells
GSM733660	HMEC
GSM733755	HSMM
GSM733666	HSMMT
GSM997250	HUES48
GSM1112775	HUES64
GSM1112774	HUES6
GSM733691	HUVEC
GSM469966	IMR90
GSM521887	IMR90
GSM773033	iPS-18a
GSM772848	iPS-20b
GSM706065	iPS_DF_19.11
GSM752967	iPS_DF_6.9
GSM733656	K562
GSM1127173	Left_Ventricle
GSM772870	Mobilized_CD34_Primary_Cells
GSM733763	NHA
GSM733662	NHDFAD
GSM733674	NHEK
GSM733646	NHLF
GSM733739	OSTEOBLAST
GSM1127061	Pancreatic_Islets
GSM1127060	Penis_Foreskin_Fibroblast_Primary_Cells
GSM1127072	Penis_Foreskin_Melanocyte_Primary_Cells
GSM1127137	Peripheral_Blood_Mononuclear_Primary_Cells
GSM910557	Right_Atrium
GSM1013124	Right_Ventricle
GSM916065	Stomach_Smooth_Muscle
