# Supplementary material for: Transcriptional networks specifying homeostatic and inflammatory programs of gene expression in human aortic endothelial cells
Source: eLife. 2017 Jun 6;6:e22536. doi: 10.7554/eLife.22536 (PMC5461113; doi:10.7554/eLife.22536)
Supplement: Supplementary file 2. — Above are the transcription factors shown to be modulated in two separate HAEC donors (by poly-A RNA-sequencing, greater than twofold change in transcript level, adjusted p<0.05). DOI: http://dx.doi.org/10.7554/eLife.22536.027 [file elife-22536-supp2.xlsx]

## Sheet: Sheet1
Supplementary File 2 - Knockdown of ERG with siRNA modulates transcription of numerous other HAEC transcription factors. Above are the transcription factors shown to be modulated in two separate HAEC donors (by poly-A RNA-sequencing, greater than twofold change in transcript level, adjusted p < 0.05).
up-regulated	down-regulated
HOXA3	EGR3
KLF5	HES1
MTF1	HOXB5
MSC	MYCL
SMAD7	STAT4
HIVEP3	SOX7
MXD1	SOX18
KLF5	TFEC
FOSB	TCF15
	ERF2
	ZNF793
	ZFP2
	ZSCAN18
	MEF2C
	PHOX2A
